# Supplementary material for: Using Heading date 1 preponderant alleles from indica cultivars to breed high‐yield, high‐quality japonica rice varieties for cultivation in south China
Source: Plant Biotechnol J. 2019 Jun 17;18(1):119–28. doi: 10.1111/pbi.13177 (PMC6920332; doi:10.1111/pbi.13177)
Supplement: Supplementary file 1 — Table S1 Basic information for 123 major rice varieties cultivated in China. [file PBI-18-119-s001.xls]

## Sheet: Sheet1
Table S1 Basic information for 123 major rice varieties cultivated in China.
Number	Accession	Province	Subpopulation	Year	Planting area a (thousand hectare)	Haplotype	HD		TN		PBN		SBN		GNPP		TGW		GWPP		GWSP		Population structure
							2016 LD	2017 SD	2016 LD	2017 SD	2016 LD	2017 SD	2016 LD	2017 SD	2016 LD	2017 SD	2016 LD	2017 SD	2016 LD	2017 SD	2016 LD	2017 SD	Q1	Q2
1	Shenglixian	Hunan	indica	1936	over 2, 994	15	76	83	10.125	6.5	12.5	14.2	35	43.2	183.25	251	24.5	26.416	45.4575	43.0977	4.48963	6.63042	0.001	0.999
2	Taizhong65	Taiwan	japonica	1936	100	8	91	88	9.375	7.7	11.25	9.4	25	20.6	134.25	117	20.421	26.926	25.7017	24.2576	2.74152	3.15034	0.998	0.002
3	Wanlixian	Hunan	indica	1937	over 1, 212	15	75	79	10.625	7.8	10.75	11.8	24.25	31	132.25	164.6	26.451	29.714	37.1678	38.1492	3.49814	4.89092	0.004	0.996
4	Chuannong422	Sichuan	indica	1938	50.67 (1956 year) b	15	91	82	8	6.33333	12.5	10.6	27.5	21.6	165.75	131.6	23.395	27.45	31.0218	22.8787	3.87772	3.61242	0.001	0.999
5	Zhechang9hao	Zhejiang	indica	1939	over 386	15	117	74	10	8.1	13.25	7.8	21.25	16	142	95.2	23.176	26.768	32.9099	20.6413	3.29099	2.54831	0.007	0.993
6	Taizhong150	Taiwan	japonica	1940	over 80	8	111	82	9.66667	7.4	13	9.2	19.25	25.2	124.5	128.6	26.388	24.8	31.758	23.6007	3.28531	3.18928	0.999	0.001
7	Jianan2hao	Taiwan	japonica	1941	32 (1960 year)	8	107	94	9.6	7	13	10.8	30.25	29.2	161	152	22.057	26.503	34.0913	28.1992	3.55118	4.02846	0.999	0.001
8	Gaoxiong18hao	Taiwan	japonica	1944	2.67 (1957 year)	10	100	93	9.625	9.1	12	9.6	24.5	23.6	142.75	129	21.407	25.641	29.4125	30.1	3.05585	3.30769	0.999	0.001
9	Lucaihao	Fujian	indica	1948	over 330	15	67	72	11	7.6	9.75	8	31	26.5	149.5	141	26.736	28.298	43.9674	30.3241	3.99703	3.99002	0.003	0.997
10	Gaoxiong22hao	Taiwan	japonica	1949	19 (1957 year)	8	97	93	9	6.9	12.5	10.6	28.25	29.4	164.75	156	22.415	28.741	33.2358	30.9368	3.69287	4.4836	0.998	0.002
11	Beihai1hao	Heilongjiang	japonica	1949	13.33 (1957 year)	20	54	66	9.25	7.1	6.25	7	9.75	15.75	60.75	85.75	26.696	27.066	15.0015	16.4785	1.62178	2.32091	0.998	0.002
12	Wuzuichuan	Anhui	indica	1957	148 (1957 year)	18	83	76	15.4286	10.3	8.75	7.2	15.75	13.6	92.25	80	27.185	28.674	38.692	23.6274	2.50782	2.29392	0.652	0.348
13	Mafangxian	Anhui	indica	1957	over 180 (1957 year)	2	81	86	9.875	7.2	10.5	10	26.75	22	148.5	138.2	26.091	28.796	38.2608	28.6532	3.87451	3.97961	0.108	0.892
14	Niumaohuang	Jiangsu	japonica	1958	46.67 (1958 year)	5	96	71	7.125	8.4	11.25	8.8	26.75	20.4	155.25	113	21.53	28.019	23.8155	26.5956	3.34253	3.16615	0.996	0.004
15	Zhechang3hao	Zhejiang	indica	1958	over 1, 288	15	107	70	13.1667	10.3	12.25	6.8	14.5	14.6	113.5	83	27.928	28.219	41.7361	24.1244	3.16983	2.34218	0.06	0.94
16	Xiaohongdao	Anhui	indica	1958	over 200 (1958 year)	3	72	73	8.875	6.83333	9.75	8.6	22	24	129	130.8	20.459	23.109	23.423	20.6548	2.63921	3.02266	0.98	0.02
17	Sudao1hao	Jiangsu	japonica	1958	over 146	13	105	74	12.3333	10.1667	10.25	8.2	24	18.8	132.75	104.4	26.199	28.888	42.8943	30.6617	3.47792	3.01591	0.999	0.001
18	Songliao4hao	Jilin	japonica	1959	100	20	70	67	7.5	8.3	11	8.4	28.5	21.2	145.75	117.4	21.863	24.35	23.899	23.7271	3.18653	2.85869	0.999	0.001
19	Aizaizhan	Guangxi	indica	1959	200 (1959 year)	16	88	98	11.5	6.7	12.25	11.8	26.75	26	151.5	158.4	19.797	26.496	34.4913	28.1197	2.99925	4.19697	0.001	0.999
20	Liantangzao4hao	Jiangxi	indica	1960	over 200	16	88	99	11	9.16667	12	10.4	20.75	23.8	133.5	141.6	21.486	24.65	31.5522	31.9957	2.86838	3.49044	0.001	0.999
21	Chengduai8hao	Sichuan	indica	1963	332 (1969 year)	19	92	98	6.5	4.5	16.25	13.2	36	29.2	211.75	182.4	20.863	26.097	28.7153	21.4204	4.41774	4.76009	0.001	0.999
22	Ainanzao1hao	Zhejiang	indica	1964	over 1000	15	63	68	16.3333	8.5	6	7.4	20.75	20.8	84	106.4	25.538	29.819	35.0381	26.9683	2.14519	3.17274	0.001	0.999
23	Guihuahuang	Jiangsu	japonica	1964	over 666	13	106	75	9.33333	9	9.75	8	20.75	18.4	119.25	102.8	26.811	29.202	29.8406	27.0177	3.19721	3.00197	0.999	0.001
24	Nonghu6hao	Zhejiang	japonica	1965	over 4, 218	8	110	75	9	9.6	11.5	8.6	24.75	17.4	132.5	97	26.613	31.481	31.736	29.3151	3.52622	3.05366	0.999	0.001
25	Xiangaizao3hao	Hunan	indica	1965	over 286	15	56	68	10.25	9.83333	8.25	8.4	14.25	17.8	88.25	104.6	24.272	28.274	21.9555	29.0817	2.142	2.95746	0.001	0.999
26	Guangxuanzao	Guangxi	indica	1965	142 (1974 year)	15	66	71	10.875	7.5	9.5	8.8	20.5	24	122.75	133.8	22.917	27.199	30.592	27.2942	2.81306	3.63923	0.001	0.999
27	Xindao68-11	Henan	japonica	1965	over 328	8	78	72	7.5	7.66667	11.5	7.6	33.25	20.4	171.75	108	22.685	24.63	29.2211	20.3936	3.89615	2.66004	0.999	0.001
28	Suzhouqing	Jiangsu	japonica	1965	92 (1967 year)	13	109	74	9.625	9.5	10.3333	7.4	22	12.6	133.667	78.2	26.784	33.415	34.4587	24.824	3.58013	2.61305	0.999	0.001
29	Huaai15	Hubei	indica	1965	over 120	15	66	72	11.8333	6.42857	10	9	24.75	21	127.5	122.4	23.703	28.617	35.7619	22.5175	3.02213	3.50272	0.001	0.999
30	Tuanjie1hao	Guangxi	indica	1966	over 1, 554	15	117	81	9.25	7.83333	15.5	11	19.5	21.6	168.5	138.6	24.234	25.505	37.7717	27.6908	4.08343	3.53499	0.002	0.998
31	Wunongzao	Jiangsu	japonica	1966	326 (1975 year)	8	98	70	8.875	8	10.75	7.8	24.75	21	136.5	112.4	18.188	26.735	22.0336	24.0401	2.48266	3.00501	0.998	0.002
32	Jingyu1hao	Beijing	japonica	1966	over 66	8	74	72	9.5	9.5	12.25	9	31.5	22.4	164	120.8	21.059	23.288	32.8099	26.7253	3.45368	2.81319	0.999	0.001
33	Nonghong73	Zhejiang	japonica	1967	102 (1973 year)	13	113	72	11.6667	11	11	7.8	13.25	10.4	103	71.4	27.304	29.412	32.8103	23.1002	2.81231	2.10002	0.999	0.001
34	Jingyue1hao	Beijing	japonica	1967	over 458	8	74	71	7.125	7.66667	12.25	8.2	33.75	23.4	172.25	125.8	25.218	26.076	30.9496	25.1494	4.3438	3.28036	0.999	0.001
35	Zhenshan97	Zhejiang	indica	1968	over 210	15	70	76	11.6667	5.9	11.75	10.8	24	30.2	134.25	170.8	25.235	27.803	39.5243	28.0176	3.3878	4.74875	0.002	0.998
36	Changbai6hao	Jilin	japonica	1968	over 120	12	64	71	10.1667	8.8	9.75	10.8	34	27.2	178.5	141.4	21.301	23.739	38.656	29.5389	3.80223	3.35669	0.999	0.001
37	Erjiuqing	Zhejiang	indica	1969	over 3, 000	15	62	69	14.3333	8.2	7.5	8.2	24.75	28.4	123	147.6	24.494	30.006	43.1829	36.3169	3.01276	4.42889	0.001	0.999
38	Jigeng1hao	Hebei	japonica	1969	over 66	8	74	70	7.625	6.5	13	9	31.75	24.2	161.25	125.2	24.306	25.974	29.885	21.1376	3.91934	3.25194	0.952	0.048
39	Xianfeng1hao	Zhejiang	indica	1969	over 1, 181	15	66	75	10.5	9.28571	9.25	8.6	30.25	23.8	154	130.6	23.363	27.622	37.778	33.4976	3.5979	3.60743	0.001	0.999
40	Sugeng2hao	Jiangsu	japonica	1969	over 93	13	114	71	10.3333	9.33333	10.25	8.6	18.75	16.8	109.25	93.4	24.278	28.779	27.4078	25.0876	2.65237	2.68796	0.989	0.011
41	Hushuang1011	Sichuan	indica	1969	over 960	19	78	91	8.625	5.83333	13.5	11.6	47	29.8	244.25	177	24.822	29.353	52.2914	30.307	6.06277	5.19548	0.015	0.985
42	Hunanzao1hao	Sichuan	indica	1970	over 152	15	67	76	11.375	8	10	8.4	25.25	21	144.75	119.6	24.537	31.035	40.4009	29.6943	3.55173	3.71179	0.003	0.997
43	Xiangaizao9hao	Hunan	indica	1972	over 1, 284	15	72	82	9.625	5.83333	11.5	12	28	26.2	162.25	163	26.347	29.491	41.145	28.041	4.2748	4.80703	0.002	0.998
44	Hong410	Fujian	indica	1974	over 1, 560	19	76	81	12	7	10.75	10.8	34	32.8	178.75	176.8	21.133	24.898	45.3303	30.8138	3.77752	4.40197	0.001	0.999
45	Nonghu3-2	Zhejiang	japonica	1975	over 132	8	108	75	9	9.1	13	7.4	27.25	15.4	151	87	28.774	31.302	39.1039	24.7818	4.34487	2.72327	0.999	0.001
46	Yuchi231-8	Hunan	indica	1975	over 1, 560	15	85	78	12.8333	10.8	12.5	10.4	29.5	18	158.25	114.2	22.782	22.185	46.2674	27.3621	3.60525	2.53353	0.001	0.999
47	Zhuxi26	Jiangsu	indica	1975	over 2, 179	15	61	72	11.625	6.33333	9.5	9.2	26	28.4	128	150	25.548	29.091	38.0154	27.6364	3.27014	4.36365	0.001	0.999
48	Zhe76-1	Zhejiang	indica	1975	over 332	15	67	70	9.75	8.16667	8.75	8.8	25.25	25.6	127.25	137	22.872	25.663	28.377	28.7126	2.91046	3.51583	0.002	0.998
49	Zhongdan2hao	Liaoning	japonica	1976	over 90	11	80	78	8.625	6.7	12.5	10.8	29	28.2	163.5	152.4	24.166	25.257	34.0786	25.7894	3.95114	3.84917	0.999	0.001
50	Liaogeng5hao	Liaoning	japonica	1976	over 927	8	81	71	10.5	6.1	12.5	10.6	38.75	30	193	158	20.696	24.734	41.9404	23.8386	3.99433	3.90797	0.999	0.001
51	Guanger104	Guangdong	indica	1976	over 1, 104	16	79	91	8.25	5.66667	13.25	12.2	36.75	32.4	203.75	191.8	24.795	27.899	41.6788	30.3225	5.05198	5.35103	0.001	0.999
52	Guichao13	Guangdong	indica	1977	over 1, 728	16	82	92	6.25	5	15	15.2	47.75	45.4	256	262.8	25.59	29.64	40.944	38.947	6.55104	7.78939	0.001	0.999
53	Eyi105	Hubei	japonica	1978	over 3, 190	8	96	74	9.125	7.1	10.5	6.8	26	21.8	136	107.2	22.639	26.164	28.095	19.9139	3.0789	2.80478	0.965	0.035
54	Hejiang19hao	Heilongjiang	japonica	1978	over 2, 987	8	54	66	11.875	7.6	7	6.75	12.25	17	79.5	109	26.459	26.602	24.9789	22.0371	2.10349	2.89962	0.998	0.002
55	Ewan5hao	Hubei	japonica	1979	over 2, 450	8	96	75	8.125	7.6	10	8.6	20	24	113.5	120.8	18.469	23.415	17.0319	21.4968	2.09623	2.82853	0.998	0.002
56	Xiangzaoxian3hao	Hunan	indica	1979	over 598	14	66	75	9.25	6.83333	8.75	8.4	29	29.6	150.5	154	23.451	27.735	32.6467	29.1865	3.52938	4.27119	0.004	0.996
57	Shuanggui1hao	Guangdong	indica	1979	over 4, 400	16	87	100	10.375	6.83333	15	12.2	46.5	30.6	250.75	178.8	25.056	28.176	65.184	34.4254	6.28279	5.03787	0.007	0.993
58	Shuanggui36	Guangdong	indica	1979	over 580	16	90	100	9.375	7.16667	15	11.4	47	29	247.5	166.2	22.975	28.037	53.3092	33.3949	5.68631	4.65975	0.005	0.995
59	Guangershi	Guangdong	indica	1979	over 478	16	79	91	8.125	5.66667	13.5	12.6	42.75	31	236	190.8	24.488	28.643	46.9557	30.9688	5.77917	5.46508	0.001	0.999
60	Ezao6hao	Hubei	indica	1979	over 1, 656	15	68	76	7.375	6.2	10	9.6	31.75	26.2	156	137.2	25.279	31.521	29.0835	26.813	3.94352	4.32468	0.002	0.998
61	Zhonghua8hao	Beijing	japonica	1979	over 31	9	75	68	8.625	7.1	15	8.6	41	24.6	209.25	125.6	25.925	26.51	46.789	23.6406	5.42481	3.32966	0.999	0.001
62	Zijinnuo	Jiangsu	japonica	1980	over 464	8	98	69	11.75	12	10.75	7.2	14	12.8	95.75	74.4	19.52	25.729	21.9612	22.9709	1.86904	1.91424	0.999	0.001
63	Xiangzaoxian1hao	Hunan	indica	1981	over 837	14	83	76	8.25	6.66667	11.5	9.6	36.75	29.8	181.25	156.2	31.35	33.494	46.878	34.8784	5.68219	5.23176	0.002	0.998
64	Tainong70	Taiwan	japonica	1981	70 (1986 year)	8	100	100	8.625	5.9	13	11	24.75	25.8	149.5	144.8	21.333	26.274	27.5076	22.4464	3.18928	3.80448	0.853	0.147
65	Erjiufeng	Zhejiang	indica	1982	over 2, 574	15	60	70	10.5	7.3	7.75	9.4	32.25	40.4	171.25	222.2	23.032	25.034	41.4144	40.6067	3.94423	5.56255	0.001	0.999
66	Dongnong413	Heilongjiang	japonica	1983	over 278	17	55	70	13.875	8	7	9.4	9	18.8	64.5	113.8	25.07	26.137	22.4361	23.7951	1.61701	2.97439	0.999	0.001
67	Sanerai	Guangdong	indica	1983	over 1, 380	16	83	91	10.25	6.16667	11	10.8	48.25	35.6	246.75	189.8	21.253	24.543	53.7528	28.7259	5.24418	4.65826	0.001	0.999
68	Jinling57	Jiangsu	indica	1985	over 104	15	93	94	10.375	4.5	16.5	15.8	52	51	279	277	22.81	23.743	66.0264	29.5956	6.36399	6.57681	0.059	0.941
69	Wufugeng	Jiangsu	japonica	1985	over 557	13	96	70	12.4286	11.8	11.25	8.4	22	14.2	126.5	86.6	18.82	27.868	29.5891	28.4778	2.38073	2.41337	0.998	0.002
70	Qiguizao25	Guangdong	indica	1985	over 2, 900	16	82	91	8.125	7.9	10.25	10.4	40.25	34.6	230.25	189.6	17.762	22.742	33.2288	34.0639	4.0897	4.31188	0.004	0.996
71	Hejiang23hao	Heilongjiang	japonica	1986	over 792	20	55	67	14.2	10.8	6.5	9.2	10	16.2	59.5	95.4	24.919	27.492	21.0541	28.3256	1.48268	2.62274	0.999	0.001
72	Xiushui11	Zhejiang	japonica	1988	over 1, 058	8	105	75	8.625	8	12.5	9.2	21.25	18	136.5	103.6	26.833	29.737	31.5908	24.646	3.6627	3.08075	0.998	0.002
73	Xianghu84	Zhejiang	japonica	1988	over 480	8	102	74	8	7.6	10.75	9	23	19.4	134	110.2	23.64	26.813	25.3421	22.4564	3.16776	2.95479	0.999	0.001
74	Xiangzaoxian7hao	Hunan	indica	1989	over 1, 821	6	82	71	9.375	6.33333	9.75	5.2	26.25	19.4	161.5	110.4	21.008	21.517	31.8074	15.0447	3.39279	2.37548	0.207	0.793
75	Xianghu25	Zhejiang	japonica	1990	over 271	4	99	74	8	9.5	12.5	8.8	19.25	18.8	123.5	104.6	23.431	26.57	23.1498	26.4026	2.89373	2.77922	0.999	0.001
76	Luhongzao1hao	Sichuan	indica	1990	over 1, 076	14	68	76	11.625	6.2	8	9.8	23.75	27.6	119.75	157.4	28.868	32.74	40.187	31.9503	3.45694	5.15328	0.039	0.961
77	Zhe733	Zhejiang	indica	1991	over 1, 976	14	68	71	8.66667	5.5	9.5	9.2	43	37.8	203.25	193.6	26.046	30.46	45.88	32.4338	5.29385	5.89706	0.002	0.998
78	Zhong156	Zhejiang	indica	1992	over 277	16	67	74	7.66667	5.2	10	11.8	36.75	38.4	173.75	214.4	24.318	27.986	32.3936	31.201	4.22525	6.0002	0.002	0.998
79	Gengxian89	Guangdong	indica	1992	over 1, 520	16	97	81	11.2857	5.66667	14.25	11.6	44.25	46.6	250	237.6	13.495	14.981	38.0752	20.1704	3.37375	3.55949	0.029	0.971
80	Wuyugeng3hao	Jiangsu	japonica	1992	over 6, 078	8	91	72	10.875	10.6667	13	7.4	22.5	14.4	143.25	87.8	23.298	29.955	36.2946	28.0539	3.33744	2.63005	0.967	0.033
81	Dongnong416	Heilongjiang	japonica	1992	over 1, 132	20	55	67	11.375	9.8	6.5	10.4	12.5	20.2	74.25	120.2	25.993	25.09	21.9535	29.555	1.92998	3.01582	0.998	0.002
82	Ning67	Zhejiang	japonica	1993	over 415	8	104	74	8.75	8.3	13.25	8.6	18.5	16.2	124.5	94.6	27.04	30.033	29.4567	23.5813	3.36648	2.84112	0.999	0.001
83	Zhong86-44	Zhejiang	indica	1993	over 306	14	65	74	10.5	5.8	8.25	8.2	35.25	27	165	137	25.07	29.32	43.4338	23.2977	4.13655	4.01684	0.006	0.994
84	Jiayu293	Zhejiang	indica	1993	over 1, 017	15	62	70	9.83333	5.3	9.25	9.4	52	45	253.75	299	24.748	25.416	61.7514	40.2767	6.27981	7.59938	0.002	0.998
85	Xiangzaoxian13hao	Hunan	indica	1993	over 1, 106	16	98	97	12.75	8.33333	10.75	10	23.25	26.2	145.75	151.6	20.716	26.353	38.4968	33.2926	3.01936	3.99511	0.003	0.997
86	Tong35	Jilin	japonica	1993	over 538	8	86	77	8.625	7.1	12.25	10.2	51	41.2	247.25	207.2	17.564	19.623	37.4558	28.8678	4.3427	4.06589	0.002	0.998
87	Zhou903	Zhejiang	indica	1994	over 1, 294	14	76	76	9.83333	8.9	10.5	9.8	19.5	23.2	116.25	124.4	24.906	27.082	28.4707	29.9841	2.89532	3.369	0.002	0.998
88	Yuxian3hao	Henan	indica	1994	over 630	16	87	98	8.625	5	12.5	12.6	40	40.8	204.25	216.6	25.597	30.49	45.0931	33.0207	5.22819	6.60413	0.003	0.997
89	Zhenguiai1hao	Guangdong	indica	1994	over 1, 574	16	83	90	10.375	6.2	12	11.2	47.5	30.8	236.25	182.8	21.185	23.521	51.9264	26.6578	5.00496	4.29964	0.003	0.997
90	Zhongzao4hao	Zhejiang	indica	1995	over 368	14	62	75	8.33333	7.1	8.75	7.8	33.75	28.4	166	140.2	24.08	26.633	33.3107	26.511	3.99728	3.73395	0.001	0.999
91	Changbai9hao	Jilin	japonica	1995	over 513	11	56	71	7.75	6	7	8	15.5	26.4	80.5	133.2	28.014	27.878	17.4772	22.2801	2.25513	3.71335	0.999	0.001
92	Xianxiaozhan	Guangdong	indica	1995	over 693	16	98	92	9.25	5.66667	15	11	44.25	38	221.5	215	16.904	19.142	34.6342	23.3213	3.74424	4.11553	0.13	0.87
93	Texianzhan13	Guangdong	indica	1996	over 339	16	86	87	7.25	5	13.25	12.4	59.75	58.2	299	312.6	20.105	21.611	43.5826	33.778	6.0114	6.7556	0.002	0.998
94	Liaogeng454	Liaoning	japonica	1996	over 850	11	76	72	5.625	5.5	14.25	12	43	39.2	191.75	196.2	24.407	26.391	26.3252	28.4785	4.68004	5.17791	0.916	0.084
95	Zaofeng9hao	Jiangsu	japonica	1997	over 1, 035	8	87	70	9.375	9	11.25	7.8	19.25	13	125.25	84.4	22.977	28.752	26.98	21.84	2.87787	2.42667	0.999	0.001
96	Wuyugeng5hao	Jiangsu	japonica	1997	over 1, 023	13	96	71	8.28571	8	11.25	7.6	25	17.8	141.5	96.4	23.795	29.041	27.8979	22.3964	3.36699	2.79955	0.997	0.003
97	Zhongsi2hao	Zhejiang	indica	1998	over 378	14	76	76	8.33333	6	12.25	10.8	37.75	28.6	192.25	147.6	21.047	25.351	33.719	22.4508	4.04629	3.74181	0.001	0.999
98	Yuexiangzhan	Guangdong	indica	1998	over 838	16	81	87	10.625	9.66667	11	10.2	53.25	45.6	245.5	221.6	17.69	19.541	46.1433	41.8594	4.3429	4.33029	0.029	0.971
99	Liaogeng294	Liaoning	japonica	1998	over 1, 094	11	74	77	6.625	5.8	13.25	10.4	23.5	26.8	138	145.6	23.811	27.597	21.7692	23.3051	3.28592	4.01812	0.986	0.014
100	Zhongzuo93	Beijing	japonica	1998	over 105	8	76	69	8.625	7.6	10.25	8.6	26.5	25.6	137	133.4	22.524	24.906	26.6149	25.2507	3.08579	3.32246	0.998	0.002
101	Yugeng6hao	Henan	japonica	1998	over 1, 550	8	87	70	9.25	10.5	11.5	7.6	26.5	19.6	144.75	102.4	22.252	25.887	29.794	27.8337	3.22098	2.65083	0.999	0.001
102	Wuyungeng8hao	Jiangsu	japonica	1999	over 873	13	93	72	9.25	8.5	13	8.4	19.25	20.4	130	114	26.034	28.842	31.3059	27.9479	3.38442	3.28799	0.999	0.001
103	Wuxianggeng9hao	Jiangsu	japonica	1999	over 420	8	96	72	10.125	8.8	13	8.2	25.5	16.2	149.75	90.8	22.995	28.168	34.8655	22.5074	3.4435	2.55765	0.999	0.001
104	Zaogui1hao	Guangxi	indica	2000	160 (2016 year)	16	82	81	9.625	4.7	13	12	72.5	62	370.75	304.4	19.192	22.149	68.4861	31.6881	7.11543	6.74216	0.002	0.998
105	Nanjing16hao	Jiangsu	indica	2000	over 17.3	16	96	95	7.25	4.6	12.75	11	28.25	44.4	159.75	229.8	27.144	32.445	31.4378	34.297	4.33625	7.45586	0.003	0.997
106	Yangfuxian5hao	Jiangsu	indica	2000	over 966	16	94	99	6.5	4.7	12.25	11.2	39.25	37	192.25	186.2	30.745	34.905	38.4197	30.5468	5.91073	6.49931	0.006	0.994
107	Youzhan8hao	Guangxi	indica	2001	over 390	16	82	89	10.875	6.9	12	11.6	58.5	46.6	256.5	222.4	15.523	18.367	43.3004	28.1853	3.98165	4.08482	0.199	0.801
108	Ganzaoxian51hao	Jiangxi	indica	2002	over 20	15	67	74	8	5.7	11	11.4	48.75	53.2	249.25	249.6	21.637	23.865	43.1442	33.9532	5.39302	5.9567	0.001	0.999
109	Zhongjian99-38	Zhejiang	indica	2002	over 180	14	61	72	8.5	4.9	10.5	9.75	36.75	41.25	187.5	226.5	24.512	27.701	39.066	30.744	4.596	6.27428	0.003	0.997
110	Jiafuzhan	Fujian	indica	2003	over 607	16	81	90	8	5.3	10.5	9.5	38.5	22.5	188	126.25	27.859	31.336	41.8999	20.9677	5.23749	3.95617	0.018	0.982
111	Wuxianggeng14hao	Jiangsu	japonica	2003	over 1, 260	13	89	72	7.75	8.6	13.5	7.8	29	23.2	160.75	122.2	26.134	27.068	32.5581	28.4463	4.20104	3.30771	0.994	0.006
112	Ezao18	Hubei	indica	2003	over 550	14	73	76	7.875	6	12.5	9.8	54	36	261.5	176.6	24.915	27.36	51.3078	28.9907	6.51527	4.83178	0.002	0.998
113	Xudao3hao	Jiangsu	japonica	2003	over 1, 596	8	84	71	7.75	7.9	13.5	9.4	28.25	21	155.75	118.6	27.477	26.333	33.1665	24.6724	4.27954	3.12309	0.976	0.024
114	Zhongzao22	Zhejiang	indica	2004	over 79	16	67	78	7.375	4.66667	10.25	12	44.25	53.6	203	256	27.863	30.25	41.7144	36.1387	5.65619	7.744	0.002	0.998
115	Yangfuxian6hao	Jiangsu	indica	2004	106 (2005 year)	16	95	99	6.25	5	11.75	11.6	37	40.8	188.75	206	31.009	34.785	36.5809	35.8285	5.85295	7.16571	0.025	0.975
116	Xiangzao143	Hunan	indica	2005	over 126	14	70	74	7.5	8	10.25	7.4	43	34.8	192	144.8	27.2	30.008	39.168	34.7613	5.2224	4.34516	0.048	0.952
117	Xiushui09	Zhejiang	japonica	2005	over 545	8	103	74	7.5	7.2	13.25	10.2	29.75	24.2	159.25	133.6	27.012	26.964	32.2625	25.9372	4.30166	3.60239	0.971	0.029
118	Longgeng14hao	Heilongjiang	japonica	2005	over 738	7	58	70	10.875	7.4	7.5	8.4	13.5	16.4	79.75	95.6	26.217	27.099	22.7375	19.1709	2.09081	2.59066	0.967	0.033
119	Wen229	Zhejiang	indica	2006	100 (2016 year)	14	72	74	8.75	6.5	10.5	10	43.25	45.6	202.75	215.4	25.641	29.543	45.4887	41.3632	5.19871	6.36356	0.002	0.998
120	Xiushui123	Zhejiang	japonica	2007	over 194	8	100	74	7	6.7	13.5	8.2	34.75	23.8	185.5	122.2	26.799	30.194	34.7985	24.721	4.97121	3.68971	0.999	0.001
121	Suxiu10hao	Zhejiang	japonica	2008	180 (2016 year)	8	85	70	7.375	7	16.25	9.8	35	26.4	192.75	141.6	23.025	23.798	32.7308	23.5886	4.43807	3.3698	0.961	0.039
122	Zhongzao35	Zhejiang	indica	2009	over 212	15	67	75	7.5	5.1	10.25	10.6	53.5	54.6	248.25	271.6	25.925	26.625	48.2691	36.8799	6.43588	7.23135	0.016	0.984
123	Zhongzao39	Zhejiang	indica	2009	over 411	15	70	74	5.375	5.8	12	9.8	48	38	224	190	25.778	29.044	31.0367	32.0065	5.77427	5.51836	0.001	0.999
a The data are from Wei XH, Tang SX.2011. Inbred rice varieties in China. Hangzhou: Zhejiang Science and Technology Press. (In Chinese)
Lin SC, Min SK.1991. Rice varieties and pedigree in China. Shanghai: Shanghai science and Technology Press. (In Chinese)
Wan JM. 2010. Rice genetic breeding and varieties pedigree in China. Beijing: China Agriculture Press. (In Chinese)
National Rice Data Center Website. http://www.ricedata.cn/variety/index.htm. (In Chinese)
b The number with brackets means the rice planting area in that year.
